# Supplementary material for: 3,5-Dichloro­salicylaldehyde
Source: Acta Crystallogr Sect E Struct Rep Online. 2008 Apr 26;64(Pt 5):o917. doi: 10.1107/S1600536808011021 (PMC2961183; doi:10.1107/S1600536808011021)
Supplement: Supplementary file 2 [file e-64-0o917-Isup2.hkl]

# 
# h,k,l, Fc-squared, Fo-squared, sigma(Fo-squared) and status flag 
# 
data_I
_shelx_title '  P21/c' 
_shelx_refln_list_code          4 
_shelx_F_calc_maximum      255.99 
_exptl_crystal_F_000       384.00 
_reflns_d_resolution_high  0.7698 
 
loop_ 
 _symmetry_equiv_pos_as_xyz 
 'x, y, z' 
 '-x, y+1/2, -z+1/2' 
 '-x, -y, -z' 
 'x, -y-1/2, z-1/2' 
 
_cell_length_a     8.2823 
_cell_length_b    13.7412 
_cell_length_c     7.0973 
_cell_angle_alpha  90.000 
_cell_angle_beta  115.185 
_cell_angle_gamma  90.000 
 
_shelx_F_squared_multiplier     1.000 
 
loop_ 
 _refln_index_h 
 _refln_index_k 
 _refln_index_l 
 _refln_F_squared_calc 
 _refln_F_squared_meas 
 _refln_F_squared_sigma 
 _refln_observed_status 
   1   0   0      704.46      579.04     29.04 o 
   2   0   0     4660.35     4194.67    201.88 o 
   3   0   0    18538.66    17718.27    846.27 o 
   4   0   0      194.97      271.04     18.07 o 
   5   0   0      370.11      313.37     21.28 o 
   6   0   0     1848.29     1848.45     95.16 o 
   7   0   0      782.25      690.00     39.81 o 
   8   0   0      693.32      662.81     49.90 o 
   9   0   0      477.69      505.05     44.72 o 
   1   1   0     1348.51     1270.99     32.80 o 
   2   1   0      629.59      557.75     15.47 o 
   3   1   0       66.48       77.54      5.01 o 
   4   1   0      182.54      177.18      8.41 o 
   5   1   0      118.87      113.46      7.76 o 
   6   1   0       55.31       36.41      9.45 o 
   7   1   0       37.02       32.37      8.82 o 
   8   1   0      302.97      276.85     14.65 o 
   9   1   0      143.14      121.05     19.29 o 
   0   2   0     1120.16     1311.21     35.58 o 
   1   2   0     2010.59     1976.08     50.73 o 
   2   2   0        0.65       -0.87      2.23 o 
   3   2   0       11.21        8.62      2.36 o 
   4   2   0     1707.57     1673.67     49.86 o 
   5   2   0       18.44       12.40      4.26 o 
   6   2   0      103.39      111.16      8.71 o 
   7   2   0      479.58      464.16     50.23 o 
   8   2   0      147.34      106.66     16.01 o 
   9   2   0       92.21       60.88     21.17 o 
   1   3   0       63.12       89.59      5.29 o 
   2   3   0       14.94       23.26      3.26 o 
   3   3   0      202.81      195.09      8.01 o 
   4   3   0      315.51      317.43     13.39 o 
   5   3   0       87.06       99.11      7.16 o 
   6   3   0      583.45      584.46     36.04 o 
   7   3   0        0.02      -10.12      7.56 o 
   8   3   0       81.54       89.03     12.33 o 
   9   3   0      141.83      153.62     25.01 o 
   0   4   0      218.61      254.90      8.28 o 
   1   4   0       14.67       33.99      3.32 o 
   2   4   0       47.43       44.54      3.60 o 
   3   4   0       80.47      103.01      8.64 o 
   4   4   0      119.60      127.68     10.72 o 
   5   4   0       73.71       75.93     17.83 o 
   6   4   0      231.42      228.94     21.64 o 
   7   4   0      230.17      215.72     17.48 o 
   8   4   0      247.96      259.73     20.57 o 
   9   4   0       52.41       63.13     13.07 o 
   1   5   0     1840.66     2025.79     35.24 o 
   2   5   0    13583.62    14767.90    336.56 o 
   3   5   0      164.67      235.07     10.61 o 
   4   5   0     2208.48     2162.80     58.41 o 
   5   5   0     5333.96     5189.43    185.92 o 
   6   5   0     1364.81     1353.35     66.87 o 
   7   5   0      410.11      413.04     41.50 o 
   8   5   0      464.18      461.41     27.40 o 
   9   5   0       68.59       53.57     13.55 o 
   0   6   0     2256.57     2576.76     72.44 o 
   1   6   0      311.29      394.74      8.26 o 
   2   6   0        8.86       34.13      3.54 o 
   3   6   0     2986.66     3275.54     77.46 o 
   4   6   0      237.96      236.94      9.69 o 
   5   6   0       91.45       56.70     11.06 o 
   6   6   0     1698.05     1649.78    112.63 o 
   7   6   0       34.77       18.02      8.47 o 
   8   6   0       70.77       34.49     13.14 o 
   9   6   0      151.05      146.71     16.76 o 
   1   7   0     1849.75     2157.97     38.05 o 
   2   7   0      242.11      230.05      8.02 o 
   3   7   0      168.99      184.85      8.47 o 
   4   7   0      691.94      684.53     19.95 o 
   5   7   0       33.57       24.04      5.70 o 
   6   7   0      656.38      639.22     26.38 o 
   7   7   0      187.22      190.81     23.49 o 
   8   7   0       88.36       77.11     13.06 o 
   0   8   0      108.44      123.28      9.96 o 
   1   8   0      192.50      203.29      5.73 o 
   2   8   0      340.73      363.98     11.10 o 
   3   8   0       28.83       25.97      4.59 o 
   4   8   0       28.16       20.31      5.02 o 
   5   8   0        2.47       -2.19      4.89 o 
   6   8   0      186.17      198.59     15.13 o 
   7   8   0       11.57       10.75      8.46 o 
   8   8   0       56.47       40.60     11.03 o 
   1   9   0       67.28       87.82      6.56 o 
   2   9   0        0.32       -1.83      3.09 o 
   3   9   0      146.86      169.53      9.03 o 
   4   9   0      422.95      431.68     15.06 o 
   5   9   0      111.26      105.38     10.27 o 
   6   9   0      550.12      499.67     20.53 o 
   7   9   0      129.86      122.17     17.62 o 
   8   9   0      137.98      144.43     20.07 o 
   0  10   0     4594.80     5038.39    117.21 o 
   1  10   0        0.32        5.26      2.66 o 
   2  10   0      260.32      290.57      9.75 o 
   3  10   0     1230.50     1208.18     32.31 o 
   4  10   0       14.18       21.37      5.80 o 
   5  10   0       25.40       21.22      6.38 o 
   6  10   0      497.53      483.40     24.24 o 
   7  10   0      360.19      366.67     18.69 o 
   8  10   0      279.31      259.70     21.55 o 
   1  11   0     3128.32     3285.79     55.45 o 
   2  11   0      969.74      995.64     23.52 o 
   3  11   0       25.26       17.25      5.58 o 
   4  11   0      997.84      967.24     25.81 o 
   5  11   0      216.03      230.61     14.07 o 
   6  11   0       25.02       21.82      8.37 o 
   7  11   0      118.69       98.37     13.23 o 
   0  12   0       39.79       42.85      5.94 o 
   1  12   0      711.50      764.18     16.44 o 
   2  12   0      339.76      357.45     11.66 o 
   3  12   0      257.87      287.66     11.69 o 
   4  12   0      420.83      405.73     14.61 o 
   5  12   0      219.76      224.11     13.99 o 
   6  12   0      277.15      270.31     21.44 o 
   7  12   0        0.19       -1.88     10.49 o 
   1  13   0      190.82      205.74      9.11 o 
   2  13   0      470.68      485.86     14.52 o 
   3  13   0      171.05      160.92     10.15 o 
   4  13   0      630.74      660.40     20.36 o 
   5  13   0      299.98      264.04     17.58 o 
   6  13   0        5.65       -0.66      8.96 o 
   0  14   0      125.14      120.86     10.03 o 
   1  14   0        0.02       -5.38      4.49 o 
   2  14   0      290.73      297.30     11.32 o 
   3  14   0        0.65       -1.80      6.19 o 
   4  14   0      149.75      150.53     13.10 o 
   5  14   0      160.17      150.65     15.17 o 
   6  14   0        0.01       -2.04      9.47 o 
   1  15   0        7.13       15.69      6.26 o 
   2  15   0      172.66      194.97     10.44 o 
   3  15   0        1.27       -0.98      6.74 o 
   4  15   0      130.19      128.98     12.12 o 
   5  15   0      123.92      160.36     13.76 o 
   0  16   0      278.65      272.47     22.36 o 
   1  16   0      510.84      487.82     21.69 o 
   2  16   0      128.35      121.52     11.75 o 
   3  16   0      720.46      751.03     25.24 o 
   4  16   0      293.11      303.56     16.25 o 
   1  17   0      315.88      291.34     17.21 o 
   2  17   0       19.24        6.68      8.28 o 
 -10   1   1      131.34      189.45     24.38 o 
  -9   1   1      142.79      128.64     19.79 o 
  -8   1   1        6.86       -4.16      7.09 o 
  -7   1   1      227.32      219.03      9.36 o 
  -6   1   1       12.25        9.91      4.89 o 
  -5   1   1      293.70      279.11      8.49 o 
  -4   1   1      236.43      216.48      8.46 o 
  -3   1   1      136.66      125.07      3.99 o 
  -2   1   1     1215.29     1083.06     19.18 o 
  -1   1   1       89.30       87.28      2.97 o 
   0   1   1      838.80      827.10     18.33 o 
   1   1   1      460.15      449.58     36.19 o 
   2   1   1     1723.88     1675.54    157.40 o 
   3   1   1      227.41      235.61     26.53 o 
   4   1   1      172.90      142.04     10.64 o 
   5   1   1      964.29      869.01     28.93 o 
   6   1   1       13.11       11.31      5.91 o 
   7   1   1      408.74      367.99     22.15 o 
   8   1   1      409.13      403.64     26.90 o 
   9   1   1        9.76       -5.34     14.58 o 
 -10   2   1      161.32      197.03     24.87 o 
  -9   2   1        6.46        7.37     32.11 o 
  -8   2   1       54.25       56.34      9.84 o 
  -7   2   1      961.36      958.46     38.58 o 
  -6   2   1      146.79      142.68      6.88 o 
  -5   2   1     1293.16     1194.20     26.95 o 
  -4   2   1     2202.43     1938.42     58.90 o 
  -3   2   1      167.31      147.25      5.17 o 
  -2   2   1     2533.20     2339.40     46.27 o 
  -1   2   1       26.96       41.15      1.89 o 
   0   2   1      799.28      823.04     16.66 o 
   1   2   1       84.05       86.51      4.40 o 
   2   2   1     2213.17     2125.13    125.15 o 
   3   2   1      669.40      767.37     65.27 o 
   4   2   1      837.58      827.71     27.80 o 
   5   2   1      895.92      894.73     27.00 o 
   6   2   1        9.80       -0.74      5.04 o 
   7   2   1       78.28      103.93     19.05 o 
   8   2   1       98.85       95.51     24.65 o 
   9   2   1       16.97       13.88     15.33 o 
 -10   3   1        4.35       15.80     24.50 o 
  -9   3   1      520.19      570.56     33.78 o 
  -8   3   1      326.26      322.90     17.45 o 
  -7   3   1       70.21       64.29     14.34 o 
  -6   3   1     1356.46     1252.25     32.52 o 
  -5   3   1      963.57      840.67     22.45 o 
  -4   3   1       20.95        9.45      3.83 o 
  -3   3   1     3438.77     3033.74     70.77 o 
  -2   3   1     7055.00     6777.75    153.78 o 
  -1   3   1      124.87      130.29      5.28 o 
   0   3   1     9253.26     9956.97    206.59 o 
   1   3   1     3757.32     3928.26    124.87 o 
   2   3   1      818.77      782.96     44.93 o 
   3   3   1     1702.91     1617.17     79.65 o 
   4   3   1     1226.08     1215.59     40.41 o 
   5   3   1       10.90        8.40      4.70 o 
   6   3   1      510.46      541.12     46.53 o 
   7   3   1      449.04      487.66     53.78 o 
   8   3   1       18.54       21.00     10.68 o 
   9   3   1       72.14       69.70     26.17 o 
  -9   4   1        0.01      -10.32      9.32 o 
  -8   4   1        0.72       -9.83      7.93 o 
  -7   4   1      201.08      190.57     19.18 o 
  -6   4   1       79.26       72.88      8.65 o 
  -5   4   1      175.74      158.75     10.40 o 
  -4   4   1      206.42      193.34      7.95 o 
  -3   4   1     1092.06     1033.02     23.99 o 
  -2   4   1     1488.44     1479.62     32.69 o 
  -1   4   1      137.16      163.90      4.95 o 
   0   4   1     3210.58     3626.45     65.82 o 
   1   4   1      687.78      764.48     24.27 o 
   2   4   1      647.56      746.92     41.75 o 
   3   4   1      531.15      528.78     19.18 o 
   4   4   1       21.38       18.67      6.55 o 
   5   4   1      424.56      399.53     21.58 o 
   6   4   1        3.42        8.10     15.35 o 
   7   4   1       19.93       17.37     10.13 o 
   8   4   1       31.05       23.53     11.34 o 
  -9   5   1       86.55       98.05     13.96 o 
  -8   5   1      261.59      258.49     23.01 o 
  -7   5   1      203.13      201.52     13.09 o 
  -6   5   1      396.62      380.86     15.54 o 
  -5   5   1      208.97      189.77     10.30 o 
  -4   5   1      446.83      413.01     13.32 o 
  -3   5   1      433.71      446.88     13.08 o 
  -2   5   1      179.21      160.43      6.98 o 
  -1   5   1        9.53        6.79      1.92 o 
   0   5   1      551.96      589.21     11.42 o 
   1   5   1      142.64      157.19      5.63 o 
   2   5   1      406.03      502.00     22.32 o 
   3   5   1      295.99      330.30     15.75 o 
   4   5   1      224.78      238.92     13.71 o 
   5   5   1      258.51      276.28     26.62 o 
   6   5   1      287.34      291.25     19.32 o 
   7   5   1       55.78       37.11     17.77 o 
   8   5   1       57.11       17.13     10.58 o 
  -9   6   1      122.58      105.56     16.47 o 
  -8   6   1      100.44      104.51     13.02 o 
  -7   6   1      150.99      148.58     11.76 o 
  -6   6   1      499.82      468.21     20.61 o 
  -5   6   1       92.58       91.92      9.44 o 
  -4   6   1        1.91        1.35      3.39 o 
  -3   6   1      194.76      207.95      7.58 o 
  -2   6   1      121.08      126.08      5.11 o 
  -1   6   1       13.37       30.07      2.60 o 
   0   6   1      110.20      129.93      4.40 o 
   1   6   1      832.00      964.31     24.19 o 
   2   6   1        3.04        7.89      2.72 o 
   3   6   1      797.19      827.07     24.94 o 
   4   6   1     1241.84     1311.34     37.85 o 
   5   6   1      209.86      211.52     13.52 o 
   6   6   1      661.00      607.46     47.22 o 
   7   6   1      363.23      404.51     32.76 o 
   8   6   1       80.53       50.29     13.73 o 
  -9   7   1      140.96      145.08     14.48 o 
  -8   7   1      229.28      205.78     16.95 o 
  -7   7   1      353.63      335.39     15.92 o 
  -6   7   1        0.20       -6.36      5.32 o 
  -5   7   1      119.90      114.26      7.65 o 
  -4   7   1      125.53      147.29      7.56 o 
  -3   7   1        2.87        9.92      3.56 o 
  -2   7   1      686.43      804.44     18.21 o 
  -1   7   1      218.44      252.50      6.84 o 
   0   7   1     1495.90     1826.74     34.54 o 
   1   7   1      429.70      576.28     12.40 o 
   2   7   1      103.20      111.73      7.60 o 
   3   7   1      217.37      229.64     10.64 o 
   4   7   1      181.88      189.39     10.81 o 
   5   7   1      110.04      125.52     14.64 o 
   6   7   1      381.77      359.95     18.80 o 
   7   7   1       37.06       40.42     14.53 o 
   8   7   1       62.39       36.58     13.02 o 
  -9   8   1        3.41       -4.68      9.60 o 
  -8   8   1      313.12      317.28     17.18 o 
  -7   8   1      477.89      465.97     17.99 o 
  -6   8   1      257.75      230.87     10.76 o 
  -5   8   1      444.66      428.00     13.88 o 
  -4   8   1     2795.82     2782.47     62.03 o 
  -3   8   1      596.20      598.57     16.27 o 
  -2   8   1     1040.43     1125.52     24.70 o 
  -1   8   1     4807.23     5364.16     97.74 o 
   0   8   1      481.45      523.65     11.81 o 
   1   8   1     1196.01     1299.78     26.61 o 
   2   8   1     3293.11     3722.12     92.61 o 
   3   8   1      215.45      223.27     10.89 o 
   4   8   1      638.42      663.28     22.37 o 
   5   8   1      654.07      647.79     26.33 o 
   6   8   1      177.05      186.83     14.89 o 
   7   8   1       55.60       50.58     10.65 o 
   8   8   1      133.80      116.70     23.28 o 
  -8   9   1       22.00       13.73      9.86 o 
  -7   9   1       12.36       -4.82      6.86 o 
  -6   9   1       13.14       10.09      6.10 o 
  -5   9   1      210.15      218.81     10.19 o 
  -4   9   1       11.89        3.96      4.57 o 
  -3   9   1       29.54       21.19      4.88 o 
  -2   9   1      374.78      374.03      9.93 o 
  -1   9   1       10.24       10.76      2.92 o 
   0   9   1      533.86      570.51     12.95 o 
   1   9   1       26.36       32.85      3.46 o 
   2   9   1        0.99        2.83      3.00 o 
   3   9   1      336.87      382.68     16.01 o 
   4   9   1       23.10       29.99      7.75 o 
   5   9   1        4.36        4.33      6.74 o 
   6   9   1       26.10       26.94      9.74 o 
   7   9   1        1.54       -9.59      8.85 o 
  -8  10   1      346.72      338.46     18.63 o 
  -7  10   1      297.54      309.68     15.29 o 
  -6  10   1      189.16      178.57     10.84 o 
  -5  10   1      774.13      772.06     21.73 o 
  -4  10   1      778.95      748.96     20.69 o 
  -3  10   1      507.09      511.06     15.29 o 
  -2  10   1     1405.63     1505.94     32.78 o 
  -1  10   1      923.22     1043.54     21.70 o 
   0  10   1      771.94      856.37     18.31 o 
   1  10   1      915.86      961.33     20.26 o 
   2  10   1      725.32      759.98     19.67 o 
   3  10   1      475.70      544.43     19.80 o 
   4  10   1      286.99      259.46     13.46 o 
   5  10   1      265.54      273.29     14.35 o 
   6  10   1      226.21      240.70     17.78 o 
   7  10   1        5.74        4.76     10.17 o 
  -8  11   1      211.53      234.89     17.81 o 
  -7  11   1        2.06       -5.58      8.01 o 
  -6  11   1        2.39       -3.98      6.42 o 
  -5  11   1       74.85       70.87      8.04 o 
  -4  11   1       17.19        3.18      5.55 o 
  -3  11   1       79.67       80.36      7.05 o 
  -2  11   1      155.77      175.51      8.27 o 
  -1  11   1       30.20       27.71      3.97 o 
   0  11   1      697.60      800.80     26.62 o 
   1  11   1       18.29       22.42      4.22 o 
   2  11   1      325.39      328.48     12.95 o 
   3  11   1      284.08      313.32     14.59 o 
   4  11   1      138.47      164.31     16.27 o 
   5  11   1      158.96      190.07     13.80 o 
   6  11   1      278.39      292.01     19.68 o 
   7  11   1      157.84      145.29     32.20 o 
  -7  12   1       58.57       52.38      9.62 o 
  -6  12   1      210.61      202.29     12.33 o 
  -5  12   1      198.62      178.16     11.13 o 
  -4  12   1        7.09       -8.04      5.36 o 
  -3  12   1       28.10       21.78      5.44 o 
  -2  12   1      841.22      853.76     21.03 o 
  -1  12   1     1007.18     1088.71     24.73 o 
   0  12   1      215.93      241.97      7.88 o 
   1  12   1      393.66      383.16     10.85 o 
   2  12   1       17.37       11.94      5.76 o 
   3  12   1        0.18        1.04      6.66 o 
   4  12   1      721.45      719.86     25.75 o 
   5  12   1       28.31       20.32      8.65 o 
   6  12   1      595.97      638.94     25.81 o 
  -7  13   1       40.13       40.60     10.95 o 
  -6  13   1      740.36      712.45     22.49 o 
  -5  13   1      218.23      243.50     13.10 o 
  -4  13   1       77.41       86.00      8.61 o 
  -3  13   1      839.98      848.29     23.46 o 
  -2  13   1      260.25      271.86     10.31 o 
  -1  13   1        2.29       -1.52      4.01 o 
   0  13   1      536.80      571.62     14.46 o 
   1  13   1      662.12      690.08     19.85 o 
   2  13   1        9.73       -0.49      5.58 o 
   3  13   1      466.24      495.75     18.37 o 
   4  13   1      623.53      625.38     38.48 o 
   5  13   1        1.44       -2.42      8.44 o 
   6  13   1      291.64      311.90     27.80 o 
  -6  14   1        5.35       -2.40      8.19 o 
  -5  14   1       63.64       40.94      8.70 o 
  -4  14   1        0.12       -9.65      6.43 o 
  -3  14   1        0.12       -2.10      5.37 o 
  -2  14   1        5.52        1.43      5.00 o 
  -1  14   1        0.14        2.52      4.53 o 
   0  14   1       59.57       60.08      6.21 o 
   1  14   1        2.73        5.35      5.60 o 
   2  14   1        6.47        1.56      6.08 o 
   3  14   1      147.31      149.78     14.28 o 
   4  14   1        4.38       -2.90      8.10 o 
   5  14   1        8.42        1.15      9.12 o 
  -5  15   1      636.45      635.05     21.29 o 
  -4  15   1        9.34       11.04      7.73 o 
  -3  15   1     1076.45     1062.82     28.74 o 
  -2  15   1     1120.86     1100.70     27.00 o 
  -1  15   1       19.25       10.87      6.06 o 
   0  15   1     1519.45     1492.13     46.34 o 
   1  15   1      789.69      806.23     23.20 o 
   2  15   1       24.74       15.90      7.31 o 
   3  15   1      877.81      949.36     39.15 o 
   4  15   1      344.22      360.51     17.16 o 
  -4  16   1      205.94      246.59     16.87 o 
  -3  16   1       24.99       23.15      7.95 o 
  -2  16   1      469.67      461.92     18.04 o 
  -1  16   1       38.15       35.42      9.20 o 
   0  16   1       55.42       57.69     10.05 o 
   1  16   1      194.50      187.14     16.67 o 
   2  16   1      171.33      191.97     14.16 o 
   3  16   1       37.40       37.60     10.01 o 
  -3  17   1       75.71       83.65     11.20 o 
  -2  17   1       91.69      108.59     10.10 o 
  -1  17   1       31.68       25.83      9.62 o 
   0  17   1      261.26      256.98     22.11 o 
   1  17   1      290.55      289.73     17.98 o 
   2  17   1       54.05       32.59      9.45 o 
 -10   0   2      106.96      131.11     29.45 o 
  -9   0   2      939.48      911.61     64.15 o 
  -8   0   2     1107.57     1113.75     76.26 o 
  -7   0   2        8.16        7.63      5.15 o 
  -6   0   2       49.09       48.66      6.10 o 
  -5   0   2     8672.56     8438.01    248.01 o 
  -4   0   2      430.93      434.57     15.91 o 
  -3   0   2      220.34      176.68      8.03 o 
  -2   0   2    65529.26    56236.95   1280.02 o 
  -1   0   2     3559.46     3495.80    120.60 o 
   0   0   2     6493.48     6162.72    231.83 o 
   1   0   2    13172.96    12770.58    678.14 o 
   2   0   2     1322.15     1491.43     84.01 o 
   3   0   2      751.81      582.26     37.44 o 
   4   0   2     1216.56      968.13     59.20 o 
   5   0   2      315.17      277.36     16.99 o 
   6   0   2     1329.81     1256.48     45.25 o 
   7   0   2      171.44      183.73     26.38 o 
   8   0   2        6.19      -21.05     18.42 o 
 -10   1   2      362.78      352.18     28.54 o 
  -9   1   2        0.77       -6.96     12.84 o 
  -8   1   2       18.23        9.35      7.62 o 
  -7   1   2      154.81      153.02      8.91 o 
  -6   1   2      125.53      143.00      6.27 o 
  -5   1   2      339.13      324.05      8.15 o 
  -4   1   2      663.37      617.02     12.24 o 
  -3   1   2      233.06      230.54      5.44 o 
  -2   1   2     3713.62     3354.86     58.87 o 
  -1   1   2      340.72      339.31      9.41 o 
   0   1   2       14.38       23.57      3.23 o 
   1   1   2     1535.60     1433.65     39.07 o 
   2   1   2        3.58       -4.87      3.25 o 
   3   1   2        6.02        8.06      4.61 o 
   4   1   2      385.44      394.37     20.38 o 
   5   1   2       17.19       13.15      5.19 o 
   6   1   2       35.53       22.72      6.38 o 
   7   1   2      366.24      367.16     20.34 o 
   8   1   2       47.64       36.19     16.31 o 
 -10   2   2       20.93       12.72     16.40 o 
  -9   2   2      188.44      209.92     21.66 o 
  -8   2   2       95.70      116.39     10.25 o 
  -7   2   2        1.26       -6.82      4.54 o 
  -6   2   2      702.34      699.30     17.73 o 
  -5   2   2       20.08       12.90      3.64 o 
  -4   2   2       65.72       61.00      3.07 o 
  -3   2   2      448.09      390.52      8.16 o 
  -2   2   2      285.94      292.07      8.44 o 
  -1   2   2     2421.77     2376.27     68.86 o 
   0   2   2       14.84       14.20      2.28 o 
   1   2   2       64.75       56.40      3.73 o 
   2   2   2     2160.80     2106.89     89.99 o 
   3   2   2       75.66       57.54      7.80 o 
   4   2   2      104.44      118.74      8.99 o 
   5   2   2      839.48      839.08     29.92 o 
   6   2   2      359.27      331.22     16.26 o 
   7   2   2      187.50      196.48     21.89 o 
   8   2   2      360.33      386.73     38.43 o 
 -10   3   2       15.41        4.53     23.13 o 
  -9   3   2        2.24       -1.99      8.62 o 
  -8   3   2      107.19      110.64     10.32 o 
  -7   3   2       11.80        6.73      5.93 o 
  -6   3   2       20.27       22.36      6.02 o 
  -5   3   2        4.31        0.27      3.64 o 
  -4   3   2       15.48       17.08      2.96 o 
  -3   3   2       34.17       28.72      2.66 o 
  -2   3   2       20.46       11.90      2.45 o 
  -1   3   2      203.99      214.67      4.88 o 
   0   3   2       55.18       56.29      2.79 o 
   1   3   2      591.56      587.45     17.32 o 
   2   3   2      488.36      477.86     26.64 o 
   3   3   2      392.52      397.92     19.07 o 
   4   3   2     1172.95     1169.98     51.36 o 
   5   3   2        7.23       -1.19      6.11 o 
   6   3   2      231.38      278.64     19.22 o 
   7   3   2      306.63      310.89     22.31 o 
   8   3   2        7.71       -0.90     11.37 o 
 -10   4   2       34.74       11.62     15.95 o 
  -9   4   2       10.42       -1.60      9.23 o 
  -8   4   2      324.90      310.82     15.04 o 
  -7   4   2       92.26      104.44      9.43 o 
  -6   4   2       41.60       45.76      6.69 o 
  -5   4   2       28.22       27.77      4.37 o 
  -4   4   2      507.51      506.97     13.30 o 
  -3   4   2      142.15      123.11      5.19 o 
  -2   4   2       12.28       13.47      2.03 o 
  -1   4   2      866.38      934.50     17.45 o 
   0   4   2     1118.42     1149.01     22.22 o 
   1   4   2       29.68       21.34      2.73 o 
   2   4   2     1365.47     1311.49     35.56 o 
   3   4   2      513.17      457.20     22.99 o 
   4   4   2        8.53       10.75      4.99 o 
   5   4   2      830.75      872.35     38.06 o 
   6   4   2      393.69      395.05     23.46 o 
   7   4   2        1.74       -3.54     10.92 o 
   8   4   2      460.28      504.36     31.12 o 
 -10   5   2      497.20      548.14     35.11 o 
  -9   5   2      230.99      253.88     18.33 o 
  -8   5   2      150.41      154.86     12.38 o 
  -7   5   2     4037.16     4077.85    108.60 o 
  -6   5   2      701.35      650.22     21.90 o 
  -5   5   2      171.94      168.10      8.59 o 
  -4   5   2     7529.12     7485.15    158.56 o 
  -3   5   2      348.13      280.08      6.96 o 
  -2   5   2      572.68      578.48     12.57 o 
  -1   5   2     1803.32     1825.74     34.80 o 
   0   5   2     8439.64     9450.55    172.02 o 
   1   5   2     1558.84     1655.70     47.55 o 
   2   5   2     2299.08     2212.72     75.64 o 
   3   5   2     3471.52     3195.77    151.54 o 
   4   5   2     3284.25     3297.70    120.75 o 
   5   5   2      181.51      183.21     26.34 o 
   6   5   2      123.98      143.87     16.02 o 
   7   5   2      222.44      280.23     23.18 o 
   8   5   2        4.43       -6.69     11.52 o 
  -9   6   2        0.10        6.17      9.99 o 
  -8   6   2     1494.84     1494.57     45.09 o 
  -7   6   2       31.48       31.15      8.00 o 
  -6   6   2      393.08      410.52     20.70 o 
  -5   6   2     1598.05     1635.90     38.08 o 
  -4   6   2      350.66      376.87     11.50 o 
  -3   6   2      357.39      366.20     13.44 o 
  -2   6   2     1160.62     1207.73     21.29 o 
  -1   6   2       38.42       52.54      3.02 o 
   0   6   2      259.77      252.92      8.11 o 
   1   6   2     2008.55     2121.13     62.17 o 
   2   6   2       11.95       11.95      3.00 o 
   3   6   2      501.00      507.86     14.96 o 
   4   6   2      787.60      751.09     37.81 o 
   5   6   2      174.01      277.21     34.80 o 
   6   6   2      126.87      143.74     13.62 o 
   7   6   2       29.82       30.77     11.24 o 
  -9   7   2       72.54       71.90     13.71 o 
  -8   7   2      250.43      268.16     15.42 o 
  -7   7   2       17.11       19.28      6.88 o 
  -6   7   2      471.79      464.73     14.85 o 
  -5   7   2       16.43       12.70      4.70 o 
  -4   7   2      321.93      290.50     10.10 o 
  -3   7   2     1198.18     1188.41     28.06 o 
  -2   7   2       12.84       12.38      2.88 o 
  -1   7   2     1385.50     1482.86     28.41 o 
   0   7   2      133.04      120.47      4.63 o 
   1   7   2      455.15      498.25     13.33 o 
   2   7   2      629.24      658.79     22.12 o 
   3   7   2       79.91      100.04      6.85 o 
   4   7   2     1039.60     1094.04     38.01 o 
   5   7   2      304.41      320.41     17.08 o 
   6   7   2      123.63      145.46     14.68 o 
   7   7   2      369.37      371.88     30.01 o 
  -9   8   2       71.84       62.13     10.83 o 
  -8   8   2       98.75      106.46     10.89 o 
  -7   8   2        3.28        3.72      6.57 o 
  -6   8   2      188.44      196.86     10.47 o 
  -5   8   2       18.49       17.19      5.05 o 
  -4   8   2       35.59       31.21      5.09 o 
  -3   8   2      541.35      527.95     14.87 o 
  -2   8   2       28.19       28.33      3.04 o 
  -1   8   2       20.24       27.63      3.02 o 
   0   8   2      434.37      443.19     10.08 o 
   1   8   2        0.40       -2.28      2.49 o 
   2   8   2       79.38       89.59      7.41 o 
   3   8   2        0.28       -4.71      4.08 o 
   4   8   2      119.91      131.52     12.02 o 
   5   8   2       37.02       32.86      9.36 o 
   6   8   2       55.74       59.28     11.48 o 
   7   8   2       21.00       18.30     11.83 o 
  -9   9   2        6.75       -3.34      9.47 o 
  -8   9   2       59.03       40.73      9.45 o 
  -7   9   2        8.48        1.81      6.83 o 
  -6   9   2       71.28       80.71      7.86 o 
  -5   9   2       38.65       31.46      5.96 o 
  -4   9   2       64.55       61.77      8.71 o 
  -3   9   2       51.55       53.22      5.73 o 
  -2   9   2      567.00      578.93     12.61 o 
  -1   9   2       65.95       74.65      4.38 o 
   0   9   2      320.28      346.67      9.52 o 
   1   9   2      797.25      831.20     17.86 o 
   2   9   2      381.52      451.12     20.06 o 
   3   9   2      554.75      622.81     34.18 o 
   4   9   2     1393.48     1625.38     88.81 o 
   5   9   2      163.70      176.83     14.55 o 
   6   9   2      656.81      737.25     31.00 o 
   7   9   2      693.91      725.98     32.03 o 
  -8  10   2      305.65      302.85     15.83 o 
  -7  10   2        8.89        2.83      6.99 o 
  -6  10   2      224.35      248.79     11.72 o 
  -5  10   2      880.07      821.29     22.63 o 
  -4  10   2        0.66       -6.70      4.72 o 
  -3  10   2      316.83      305.25     11.09 o 
  -2  10   2     3007.33     3143.28     55.97 o 
  -1  10   2      523.18      556.66     12.42 o 
   0  10   2      628.21      674.16     15.34 o 
   1  10   2      609.10      624.60     15.54 o 
   2  10   2      190.37      183.90      9.44 o 
   3  10   2       72.79      109.86      9.80 o 
   4  10   2      267.17      325.28     18.51 o 
   5  10   2       82.80       91.28     12.76 o 
   6  10   2      461.11      486.98     30.39 o 
  -8  11   2       54.56       57.27     11.04 o 
  -7  11   2      128.45      146.04     11.23 o 
  -6  11   2      672.53      646.72     20.01 o 
  -5  11   2        6.67       -1.38      5.63 o 
  -4  11   2      770.50      744.72     20.94 o 
  -3  11   2     2189.48     2198.78     50.54 o 
  -2  11   2      176.27      195.99      8.63 o 
  -1  11   2     2279.11     2343.87     45.19 o 
   0  11   2      587.82      599.20     14.35 o 
   1  11   2      121.15      118.97      6.84 o 
   2  11   2      793.65      844.87     36.04 o 
   3  11   2      173.23      197.19     12.29 o 
   4  11   2        2.61        8.25      7.75 o 
   5  11   2      189.34      237.01     15.61 o 
   6  11   2      285.18      313.98     20.72 o 
  -7  12   2       75.84       59.35      9.47 o 
  -6  12   2      356.47      327.36     13.94 o 
  -5  12   2      105.66      118.35     15.96 o 
  -4  12   2      170.73      176.15     10.30 o 
  -3  12   2      377.99      372.40     12.18 o 
  -2  12   2       28.76       28.33      5.23 o 
  -1  12   2      740.32      753.91     17.36 o 
   0  12   2      332.61      358.25     11.28 o 
   1  12   2      316.19      351.31     11.25 o 
   2  12   2      314.54      313.88     17.16 o 
   3  12   2      274.56      312.72     18.24 o 
   4  12   2      232.08      257.61     15.28 o 
   5  12   2        1.33       15.31     12.18 o 
  -7  13   2      383.45      369.39     16.12 o 
  -6  13   2      232.11      239.76     13.13 o 
  -5  13   2      335.92      305.38     13.28 o 
  -4  13   2      572.42      555.50     17.84 o 
  -3  13   2        9.45        5.85      5.06 o 
  -2  13   2       46.95       53.86      6.16 o 
  -1  13   2      289.19      299.40     11.65 o 
   0  13   2       84.77      106.56      7.05 o 
   1  13   2       25.25       17.57      6.27 o 
   2  13   2      623.83      679.06     33.54 o 
   3  13   2       38.70       34.79      9.66 o 
   4  13   2        8.51        3.38      8.69 o 
   5  13   2       56.50       48.18     11.78 o 
  -6  14   2        0.32       -8.51      7.74 o 
  -5  14   2        7.18       -2.02      7.24 o 
  -4  14   2        0.84       -7.44      6.41 o 
  -3  14   2       47.79       46.78      6.64 o 
  -2  14   2       39.82       21.46      5.78 o 
  -1  14   2      176.06      163.56      9.83 o 
   0  14   2      644.32      638.94     18.59 o 
   1  14   2       16.76       13.23      6.75 o 
   2  14   2      762.19      785.40     27.68 o 
   3  14   2      362.56      368.18     27.00 o 
   4  14   2       62.86       57.79     11.73 o 
  -5  15   2       67.82       57.30      9.71 o 
  -4  15   2      252.60      255.21     13.51 o 
  -3  15   2       52.86       50.48      8.27 o 
  -2  15   2       80.12       71.33      8.31 o 
  -1  15   2       53.90       56.65      8.55 o 
   0  15   2        5.75        5.63      7.33 o 
   1  15   2      141.13      155.21     10.60 o 
   2  15   2      168.93      188.01     24.54 o 
   3  15   2        1.85        0.23      8.42 o 
  -4  16   2       46.15       31.23      8.91 o 
  -3  16   2      355.68      344.65     14.67 o 
  -2  16   2      216.88      189.16     11.62 o 
  -1  16   2      455.54      460.86     20.61 o 
   0  16   2      183.01      189.80     16.11 o 
   1  16   2      721.90      726.44     34.84 o 
   2  16   2      212.69      226.68     14.79 o 
  -3  17   2      185.68      171.63     13.77 o 
  -2  17   2       55.56       31.79      9.12 o 
  -1  17   2      249.55      212.84     15.85 o 
   0  17   2        2.17        8.79      8.93 o 
   1  17   2       46.01       37.47     10.62 o 
 -10   1   3        1.49        3.12     15.67 o 
  -9   1   3        8.30       -6.57      9.88 o 
  -8   1   3        1.96       -3.43      4.84 o 
  -7   1   3      400.87      407.33     12.09 o 
  -6   1   3        5.02       -0.29      2.89 o 
  -5   1   3      107.70      108.16      6.46 o 
  -4   1   3     1050.80      970.58     18.43 o 
  -3   1   3      258.44      211.29      6.00 o 
  -2   1   3      429.49      415.94      9.46 o 
  -1   1   3      791.90      776.42     20.74 o 
   0   1   3     2078.77     1986.21     55.10 o 
   1   1   3      254.85      270.89     10.05 o 
   2   1   3      637.20      564.50     21.94 o 
   3   1   3     1447.67     1390.55     45.91 o 
   4   1   3        1.29       -0.68      5.82 o 
   5   1   3      800.12      769.47     25.33 o 
   6   1   3      570.90      606.83     19.54 o 
   7   1   3        0.55      -10.67     16.16 o 
 -10   2   3       99.02      100.14     21.26 o 
  -9   2   3      375.27      416.20     37.83 o 
  -8   2   3        5.48       -3.05      6.12 o 
  -7   2   3      964.06      979.86     26.79 o 
  -6   2   3      638.02      609.89     13.15 o 
  -5   2   3      494.48      472.51     10.39 o 
  -4   2   3     1547.15     1443.45     26.46 o 
  -3   2   3       91.80      128.48      4.70 o 
  -2   2   3        9.79        4.97      1.94 o 
  -1   2   3      265.60      235.86      6.73 o 
   0   2   3      309.05      292.33      8.74 o 
   1   2   3       44.01       65.93     14.10 o 
   2   2   3      966.27      968.89     32.66 o 
   3   2   3      170.01      183.63     10.61 o 
   4   2   3      187.52      178.09     11.79 o 
   5   2   3       54.70       80.15     11.98 o 
   6   2   3        0.23       -5.68      8.42 o 
   7   2   3        0.04       22.19     13.70 o 
 -10   3   3       70.50       78.19     18.49 o 
  -9   3   3      214.21      239.09     14.50 o 
  -8   3   3      639.33      657.10     23.06 o 
  -7   3   3      171.19      192.73     11.30 o 
  -6   3   3      116.52      105.59     11.96 o 
  -5   3   3     1102.01     1048.91     23.41 o 
  -4   3   3     1712.80     1662.33     30.57 o 
  -3   3   3      361.58      323.52      9.84 o 
  -2   3   3     3132.38     3026.24     53.45 o 
  -1   3   3     1117.18     1060.04     21.13 o 
   0   3   3     1105.41     1039.44     24.18 o 
   1   3   3      860.02      832.27     21.59 o 
   2   3   3      344.32      335.61     10.79 o 
   3   3   3       69.41       69.47      6.68 o 
   4   3   3      272.08      259.26     11.83 o 
   5   3   3      155.15      182.96     13.74 o 
   6   3   3       43.95       36.77     15.49 o 
   7   3   3       27.19       60.30     15.79 o 
 -10   4   3        2.08      -15.00     14.22 o 
  -9   4   3      140.34      148.01     12.75 o 
  -8   4   3       99.45      124.19     17.70 o 
  -7   4   3       48.89       50.11      7.61 o 
  -6   4   3      113.59      116.98      6.99 o 
  -5   4   3      744.99      712.20     17.08 o 
  -4   4   3      269.59      244.23      9.61 o 
  -3   4   3      188.90      184.30      8.05 o 
  -2   4   3     2298.14     2291.80     41.12 o 
  -1   4   3      164.80      167.29      5.18 o 
   0   4   3     1089.22     1100.97     25.72 o 
   1   4   3      723.16      681.51     15.55 o 
   2   4   3        0.62       -2.60      3.36 o 
   3   4   3      806.56      762.86     29.82 o 
   4   4   3       19.55       11.69      5.06 o 
   5   4   3       43.27       24.71      7.21 o 
   6   4   3      112.48      112.77     13.56 o 
   7   4   3        8.27       43.98     15.34 o 
 -10   5   3      127.24      164.88     18.85 o 
  -9   5   3      115.13       97.38     11.93 o 
  -8   5   3      330.12      356.43     16.50 o 
  -7   5   3       68.76       47.29     12.43 o 
  -6   5   3      255.37      249.69     12.02 o 
  -5   5   3      377.61      361.77     10.33 o 
  -4   5   3        5.84        1.68      2.80 o 
  -3   5   3       29.34       29.61      3.02 o 
  -2   5   3      386.35      365.46      9.21 o 
  -1   5   3        0.60        0.77      2.00 o 
   0   5   3      154.11      166.95      5.42 o 
   1   5   3      161.19      154.58      6.30 o 
   2   5   3       39.42       36.71      4.43 o 
   3   5   3      222.32      211.15      8.60 o 
   4   5   3      135.31      136.69     10.45 o 
   5   5   3       12.79        9.49      7.01 o 
   6   5   3       78.83       92.90     13.38 o 
   7   5   3       15.11        0.09     14.10 o 
 -10   6   3        0.08        1.28     10.16 o 
  -9   6   3      190.16      219.55     15.50 o 
  -8   6   3       54.38       54.32      9.57 o 
  -7   6   3        0.51       -1.31      6.13 o 
  -6   6   3       46.48       39.36      6.46 o 
  -5   6   3       19.34       15.32      3.52 o 
  -4   6   3      222.84      211.82      6.66 o 
  -3   6   3       73.52       83.11      4.76 o 
  -2   6   3      786.42      755.38     16.29 o 
  -1   6   3      521.14      514.63     11.10 o 
   0   6   3       81.93       88.40      4.30 o 
   1   6   3     1596.61     1591.99     33.66 o 
   2   6   3     1039.05     1020.00     21.78 o 
   3   6   3      400.34      404.70     13.77 o 
   4   6   3     1386.78     1378.14     53.13 o 
   5   6   3      372.08      417.49     20.63 o 
   6   6   3      250.57      281.46     32.42 o 
   7   6   3      583.62      646.17     44.12 o 
  -9   7   3      440.01      460.14     20.88 o 
  -8   7   3        4.01       -2.11      7.26 o 
  -7   7   3        0.05       -7.25      5.62 o 
  -6   7   3      442.74      430.45     14.17 o 
  -5   7   3        5.93       -3.29      4.17 o 
  -4   7   3       17.09       17.80      3.83 o 
  -3   7   3      865.20      845.64     18.86 o 
  -2   7   3      733.68      737.55     16.16 o 
  -1   7   3     1389.27     1533.17     28.64 o 
   0   7   3      566.43      560.92     12.02 o 
   1   7   3       30.23       30.57      3.63 o 
   2   7   3      969.27      929.26     19.74 o 
   3   7   3       18.75       27.75      6.07 o 
   4   7   3      165.43      188.32     14.58 o 
   5   7   3       22.69       21.72     14.55 o 
   6   7   3      126.56      144.09     16.73 o 
  -9   8   3      122.17      156.64     15.80 o 
  -8   8   3       34.02       31.32      8.62 o 
  -7   8   3      374.41      376.00     15.23 o 
  -6   8   3     1083.69     1062.54     27.46 o 
  -5   8   3       97.67      112.88      7.77 o 
  -4   8   3      834.91      805.51     21.04 o 
  -3   8   3     1902.84     1825.17     35.56 o 
  -2   8   3       59.21       71.14      4.16 o 
  -1   8   3      795.85      786.51     16.06 o 
   0   8   3     1588.52     1655.29     30.54 o 
   1   8   3       45.81       43.15      4.40 o 
   2   8   3      544.34      558.34     17.02 o 
   3   8   3      364.63      354.58     14.57 o 
   4   8   3       46.21       50.42      9.34 o 
   5   8   3       62.24       99.10     16.19 o 
   6   8   3       43.36       56.61     13.49 o 
  -9   9   3        9.33        4.70      9.19 o 
  -8   9   3        0.53       -2.90      7.81 o 
  -7   9   3      103.54      101.12      9.30 o 
  -6   9   3       24.07       15.23      6.01 o 
  -5   9   3       34.70       30.59      5.81 o 
  -4   9   3      180.48      199.52      9.31 o 
  -3   9   3       41.06       39.12      4.65 o 
  -2   9   3      453.78      468.39     10.58 o 
  -1   9   3       21.28       17.60      3.29 o 
   0   9   3       17.29       15.27      3.02 o 
   1   9   3      361.82      365.94     10.75 o 
   2   9   3        9.59       -1.04      4.27 o 
   3   9   3        0.07       -0.13      5.77 o 
   4   9   3       29.93       46.58     10.07 o 
   5   9   3        0.50       27.38     13.74 o 
   6   9   3        9.88       25.49     15.64 o 
  -8  10   3       47.39       31.46      9.41 o 
  -7  10   3      607.23      611.35     19.62 o 
  -6  10   3      440.00      417.00     14.78 o 
  -5  10   3      110.76      111.02     11.69 o 
  -4  10   3     1083.49     1061.62     27.20 o 
  -3  10   3      493.19      498.70     15.23 o 
  -2  10   3      130.47      138.28      6.06 o 
  -1  10   3      684.45      684.55     14.25 o 
   0  10   3      317.97      314.82      8.46 o 
   1  10   3      119.58      129.15      7.11 o 
   2  10   3      154.08      150.64      9.25 o 
   3  10   3       87.02      110.97     12.73 o 
   4  10   3       92.41      105.11     16.93 o 
   5  10   3        3.79        6.06     13.06 o 
  -8  11   3       27.47       10.24      9.15 o 
  -7  11   3       19.55       13.28      7.54 o 
  -6  11   3       28.67       19.67      7.18 o 
  -5  11   3       88.95       72.64      7.85 o 
  -4  11   3       48.29       42.72      6.75 o 
  -3  11   3      125.17      138.35      8.75 o 
  -2  11   3      549.51      560.74     14.22 o 
  -1  11   3      441.64      442.24     11.80 o 
   0  11   3      607.34      595.17     13.08 o 
   1  11   3      147.70      153.67      8.22 o 
   2  11   3      728.55      751.95     25.41 o 
   3  11   3      325.31      386.25     25.59 o 
   4  11   3       80.46       78.58     16.46 o 
   5  11   3      456.18      413.98     28.56 o 
  -7  12   3      295.52      277.16     15.71 o 
  -6  12   3       65.83       54.70      8.53 o 
  -5  12   3       86.68       79.55      8.59 o 
  -4  12   3      826.48      794.89     22.41 o 
  -3  12   3     1158.87     1132.19     29.03 o 
  -2  12   3        6.56        1.93      4.50 o 
  -1  12   3      485.23      476.91     12.80 o 
   0  12   3      164.46      150.70      7.51 o 
   1  12   3      203.10      233.32     11.62 o 
   2  12   3      774.03      766.88     44.36 o 
   3  12   3       17.53       12.78      8.43 o 
   4  12   3     1246.73     1258.19     57.18 o 
  -7  13   3       20.77       10.90      8.63 o 
  -6  13   3      103.35       98.84     10.35 o 
  -5  13   3      503.85      484.99     17.00 o 
  -4  13   3       23.05       18.48      6.75 o 
  -3  13   3        4.23        1.37      5.67 o 
  -2  13   3      426.36      416.20     13.31 o 
  -1  13   3      239.57      235.65      9.82 o 
   0  13   3        1.18        0.47      4.47 o 
   1  13   3      390.05      404.59     21.60 o 
   2  13   3      249.34      277.89     15.05 o 
   3  13   3        6.79      -11.14     11.83 o 
   4  13   3      172.30      124.91     20.69 o 
  -6  14   3        1.30        0.33      8.03 o 
  -5  14   3        5.99       -1.18      7.34 o 
  -4  14   3        4.71        4.79      6.78 o 
  -3  14   3        1.06       -4.46      5.99 o 
  -2  14   3      124.98      107.54      8.35 o 
  -1  14   3        6.09       -2.71      5.50 o 
   0  14   3       17.50       11.46      6.10 o 
   1  14   3      190.85      175.28     14.50 o 
   2  14   3        0.71        2.63      8.38 o 
   3  14   3       11.07      -14.57     13.40 o 
  -5  15   3      726.81      699.47     24.48 o 
  -4  15   3      372.68      336.77     14.52 o 
  -3  15   3       92.43       74.69      9.15 o 
  -2  15   3      976.05      959.41     26.40 o 
  -1  15   3      270.46      286.96     12.87 o 
   0  15   3       83.17       75.20     10.59 o 
   1  15   3      551.89      577.42     21.23 o 
   2  15   3       95.42      102.61     15.29 o 
  -4  16   3      605.58      570.92     19.86 o 
  -3  16   3        3.79       -9.62      7.73 o 
  -2  16   3       59.12       55.04      8.45 o 
  -1  16   3      175.53      151.89     13.54 o 
   0  16   3       13.64        5.87      8.67 o 
   1  16   3       48.84       52.32     10.75 o 
 -10   0   4      272.46      293.22     38.46 o 
  -9   0   4       48.86       22.06     13.73 o 
  -8   0   4      133.90      156.26     17.67 o 
  -7   0   4     2264.74     2252.35     61.45 o 
  -6   0   4       12.30        3.42      3.70 o 
  -5   0   4      367.83      339.96     11.50 o 
  -4   0   4    11837.00    11463.12    263.29 o 
  -3   0   4     2329.12     2309.98     62.79 o 
  -2   0   4     2086.87     2043.23     65.67 o 
  -1   0   4     2625.01     2551.26    100.17 o 
   0   0   4     1219.13     1312.70     54.45 o 
   1   0   4      271.28      219.82     14.76 o 
   2   0   4      188.66      176.72     19.26 o 
   3   0   4       95.62       99.39     17.71 o 
   4   0   4      990.48      889.43     58.85 o 
   5   0   4        3.51       15.68     15.80 o 
   6   0   4        6.13       -0.48     17.41 o 
 -10   1   4       65.36       75.25     29.87 o 
  -9   1   4       34.16       26.48     11.80 o 
  -8   1   4       20.18       13.04      5.40 o 
  -7   1   4      561.70      564.87     12.56 o 
  -6   1   4      156.50      158.61      6.16 o 
  -5   1   4        3.98       -1.22      3.16 o 
  -4   1   4     3348.41     3185.03     56.54 o 
  -3   1   4       31.30       19.18      3.13 o 
  -2   1   4      509.50      500.01     13.92 o 
  -1   1   4     1532.86     1508.66     38.70 o 
   0   1   4      210.14      201.46      8.86 o 
   1   1   4      246.39      262.91     13.39 o 
   2   1   4      442.68      455.94     23.95 o 
   3   1   4       17.72       16.58      8.86 o 
   4   1   4       76.15       85.67     17.56 o 
   5   1   4      320.84      302.31     21.19 o 
   6   1   4        0.64      -14.71      9.81 o 
 -10   2   4       73.30       62.10     18.38 o 
  -9   2   4       11.74       -3.84     10.65 o 
  -8   2   4      206.55      217.54     12.40 o 
  -7   2   4       49.26       40.34      5.83 o 
  -6   2   4      111.81      109.75      7.16 o 
  -5   2   4       61.37       68.56      4.73 o 
  -4   2   4       10.16       -1.59      3.11 o 
  -3   2   4     1151.14     1110.26     22.63 o 
  -2   2   4        1.20       -3.95      2.63 o 
  -1   2   4      168.12      166.20      7.95 o 
   0   2   4     1281.16     1269.68     33.36 o 
   1   2   4       60.65       53.24     10.33 o 
   2   2   4       92.66       85.30      8.47 o 
   3   2   4      904.73      927.01     41.94 o 
   4   2   4      409.15      365.35     22.17 o 
   5   2   4      274.17      260.90     27.22 o 
   6   2   4      468.47      567.64     32.05 o 
 -10   3   4        1.90       -7.14     12.08 o 
  -9   3   4        9.16       12.86      7.70 o 
  -8   3   4       25.08       22.09      7.36 o 
  -7   3   4        7.99        1.43      4.63 o 
  -6   3   4        2.03       -0.20      3.28 o 
  -5   3   4      163.68      162.70      6.46 o 
  -4   3   4       20.71       12.91      3.20 o 
  -3   3   4       51.98       41.90      4.38 o 
  -2   3   4      264.40      239.51      8.11 o 
  -1   3   4      438.63      439.16     12.31 o 
   0   3   4      143.64      159.14      9.07 o 
   1   3   4      682.22      668.36     19.39 o 
   2   3   4      959.23      886.88     48.07 o 
   3   3   4       75.29       60.49     14.29 o 
   4   3   4      303.95      333.98     21.39 o 
   5   3   4      315.42      353.28     23.20 o 
   6   3   4       37.98       45.84     15.03 o 
 -10   4   4      127.88      133.74     23.91 o 
  -9   4   4      380.97      406.00     18.27 o 
  -8   4   4       66.15       74.49     10.99 o 
  -7   4   4       23.30       10.54      7.10 o 
  -6   4   4      939.20      952.67     22.51 o 
  -5   4   4       70.37       72.40      5.71 o 
  -4   4   4      116.04      121.04      4.99 o 
  -3   4   4     1236.33     1190.00     23.98 o 
  -2   4   4      871.08      852.58     19.37 o 
  -1   4   4      548.12      532.27     13.19 o 
   0   4   4     2159.80     2126.21     53.06 o 
   1   4   4      397.74      381.20     16.29 o 
   2   4   4      650.12      631.85     19.11 o 
   3   4   4     1056.82      972.40     43.05 o 
   4   4   4      178.22      199.29     18.36 o 
   5   4   4      159.12      203.67     27.87 o 
   6   4   4      538.80      566.37     32.73 o 
 -10   5   4        3.48        4.92      9.84 o 
  -9   5   4     1730.25     1877.57     55.34 o 
  -8   5   4       37.21       29.57      8.47 o 
  -7   5   4      407.90      425.11     17.39 o 
  -6   5   4     2232.94     2288.98     51.84 o 
  -5   5   4        5.48        5.67      3.17 o 
  -4   5   4      586.39      540.71     13.62 o 
  -3   5   4      446.62      420.49     11.76 o 
  -2   5   4     1863.41     1976.74     36.26 o 
  -1   5   4     1548.07     1574.04     36.35 o 
   0   5   4      685.27      666.15     19.39 o 
   1   5   4      921.63      911.72     25.20 o 
   2   5   4     3024.84     2938.10     81.24 o 
   3   5   4       10.65       -0.78      6.11 o 
   4   5   4        1.46        1.17      8.21 o 
   5   5   4      166.81      223.04     21.60 o 
   6   5   4       54.53       70.33     21.17 o 
 -10   6   4      741.78      734.59     37.32 o 
  -9   6   4      198.14      211.39     15.06 o 
  -8   6   4      237.98      256.54     14.46 o 
  -7   6   4      389.22      386.13     14.96 o 
  -6   6   4      462.35      470.98     16.35 o 
  -5   6   4      138.07      142.72      6.52 o 
  -4   6   4      155.09      157.30      6.11 o 
  -3   6   4        1.33       -1.93      2.84 o 
  -2   6   4      384.74      396.77     10.23 o 
  -1   6   4      359.36      364.79      9.43 o 
   0   6   4       32.05       27.08      3.77 o 
   1   6   4      502.41      517.86     24.15 o 
   2   6   4       32.21       24.22      5.95 o 
   3   6   4      221.48      227.59     12.29 o 
   4   6   4       49.61       56.90     13.14 o 
   5   6   4       21.13       11.26     13.34 o 
   6   6   4       29.62       30.49     16.73 o 
  -9   7   4        8.05        3.17      8.28 o 
  -8   7   4      243.61      243.43     13.59 o 
  -7   7   4        0.46       -1.27      6.15 o 
  -6   7   4      253.40      242.35     10.53 o 
  -5   7   4      528.76      503.60     14.48 o 
  -4   7   4       15.04        8.77      3.70 o 
  -3   7   4      562.35      539.17     13.22 o 
  -2   7   4       94.11      102.94      5.59 o 
  -1   7   4      497.29      526.80     11.89 o 
   0   7   4      327.02      320.57      8.99 o 
   1   7   4      164.00      170.26     10.17 o 
   2   7   4      972.65      944.79     24.11 o 
   3   7   4      315.98      289.62     16.22 o 
   4   7   4      138.05      160.30     18.22 o 
   5   7   4      355.28      381.54     26.29 o 
  -9   8   4       18.42       20.03      9.03 o 
  -8   8   4      160.22      165.70     12.18 o 
  -7   8   4        0.96       -4.80      6.12 o 
  -6   8   4       14.44       -1.73      5.48 o 
  -5   8   4      339.34      322.72     11.69 o 
  -4   8   4       13.77        9.62      5.71 o 
  -3   8   4      206.08      187.78      7.42 o 
  -2   8   4      123.69      132.80      6.47 o 
  -1   8   4       65.46       74.87      4.77 o 
   0   8   4      275.01      267.98      9.20 o 
   1   8   4       33.73       30.88      5.46 o 
   2   8   4       17.26       11.76      6.53 o 
   3   8   4      166.13      170.95     14.41 o 
   4   8   4        2.40        3.71      9.68 o 
   5   8   4        1.96       -6.82     12.49 o 
  -9   9   4        7.62        8.71      9.17 o 
  -8   9   4       13.94        4.32      8.00 o 
  -7   9   4      189.33      208.80     11.79 o 
  -6   9   4        9.83        3.51      5.76 o 
  -5   9   4      439.07      427.29     14.31 o 
  -4   9   4      906.37      857.22     21.43 o 
  -3   9   4       32.57       28.36      4.11 o 
  -2   9   4      935.25      936.09     18.23 o 
  -1   9   4      817.39      810.13     16.21 o 
   0   9   4       22.83       15.71      4.00 o 
   1   9   4      960.39      974.40     30.54 o 
   2   9   4     1452.78     1466.46     43.55 o 
   3   9   4       23.68       13.64      9.61 o 
   4   9   4     1252.51     1370.14     49.70 o 
   5   9   4      737.22      781.38     41.77 o 
  -8  10   4      209.53      235.36     14.98 o 
  -7  10   4      250.45      249.99     12.42 o 
  -6  10   4      134.42      136.28      9.69 o 
  -5  10   4      333.10      302.00     12.12 o 
  -4  10   4      875.14      842.94     22.94 o 
  -3  10   4     1113.48     1085.18     25.34 o 
  -2  10   4      342.56      335.70      9.02 o 
  -1  10   4       43.82       37.58      4.30 o 
   0  10   4      556.76      514.58     14.82 o 
   1  10   4       10.05        9.33      5.99 o 
   2  10   4       14.02        6.14      8.57 o 
   3  10   4        0.08      -12.91      8.84 o 
   4  10   4      282.85      330.46     20.87 o 
  -8  11   4      291.43      282.96     16.15 o 
  -7  11   4       38.14       37.20      8.30 o 
  -6  11   4      317.08      304.23     13.05 o 
  -5  11   4      913.15      877.48     24.28 o 
  -4  11   4      328.13      297.80     12.15 o 
  -3  11   4      796.79      786.97     21.83 o 
  -2  11   4      159.18      181.57     11.66 o 
  -1  11   4      106.68      103.58      5.87 o 
   0  11   4      274.71      270.62     11.99 o 
   1  11   4       74.07       87.88      9.86 o 
   2  11   4        0.97      -13.19      8.88 o 
   3  11   4      126.10      150.33     16.01 o 
   4  11   4       99.92      105.93     15.98 o 
  -7  12   4       13.74        2.40      7.75 o 
  -6  12   4       48.59       42.58      8.28 o 
  -5  12   4       89.00       78.01      8.74 o 
  -4  12   4       10.92        8.69      6.41 o 
  -3  12   4      509.95      492.53     16.27 o 
  -2  12   4      163.01      145.87      8.07 o 
  -1  12   4      227.69      220.55     11.66 o 
   0  12   4      173.63      167.71     16.59 o 
   1  12   4      158.00      158.49     28.60 o 
   2  12   4      121.38      126.25     30.10 o 
   3  12   4        0.21        6.18     10.96 o 
  -7  13   4      254.82      245.08     14.44 o 
  -6  13   4      242.10      250.05     13.99 o 
  -5  13   4       38.61       25.67      7.71 o 
  -4  13   4       51.08       43.25      7.67 o 
  -3  13   4      120.09      113.47      9.28 o 
  -2  13   4       10.72       15.19      5.55 o 
  -1  13   4        2.23       -6.23      6.13 o 
   0  13   4      212.94      191.87     14.37 o 
   1  13   4       27.01       22.79      8.97 o 
   2  13   4        8.03        6.44     10.81 o 
   3  13   4        6.06       -9.95     11.71 o 
  -6  14   4      102.26       89.10     10.82 o 
  -5  14   4       12.42       -3.35      7.60 o 
  -4  14   4        8.16        8.26      7.35 o 
  -3  14   4      437.60      410.37     15.52 o 
  -2  14   4      404.08      400.44     16.49 o 
  -1  14   4      172.86      159.31     13.03 o 
   0  14   4     1205.18     1128.01     36.86 o 
   1  14   4      188.67      191.46     19.94 o 
   2  14   4      330.24      327.34     20.93 o 
  -5  15   4      207.46      177.01     12.86 o 
  -4  15   4      119.59      110.99     10.72 o 
  -3  15   4       21.13        8.29      7.47 o 
  -2  15   4       64.48       53.97     10.56 o 
  -1  15   4      254.66      228.46     15.68 o 
   0  15   4       41.83       21.04     13.96 o 
   1  15   4       75.14       37.69     14.00 o 
  -2  16   4      145.47      139.84     13.85 o 
 -10   1   5        8.24       17.26     15.81 o 
  -9   1   5      379.42      366.48     20.92 o 
  -8   1   5       32.59       23.62      5.59 o 
  -7   1   5      150.94      156.96      8.76 o 
  -6   1   5      815.74      814.72     18.55 o 
  -5   1   5      114.76      122.90      5.81 o 
  -4   1   5      338.90      335.16      9.27 o 
  -3   1   5      687.55      662.81     18.08 o 
  -2   1   5      877.78      839.11     21.83 o 
  -1   1   5      306.29      316.87     12.14 o 
   0   1   5      794.56      747.69     22.30 o 
   1   1   5      887.19      852.90     32.25 o 
   2   1   5       63.63       72.07     12.34 o 
   3   1   5      861.31      839.57     61.86 o 
   4   1   5      358.58      385.19     24.49 o 
   5   1   5        9.67       -2.62     17.53 o 
 -10   2   5       51.11       49.89     15.49 o 
  -9   2   5      335.47      327.33     20.73 o 
  -8   2   5       32.27       40.22      6.09 o 
  -7   2   5      358.23      366.28     11.18 o 
  -6   2   5      487.94      485.39     12.80 o 
  -5   2   5      289.24      286.01      8.86 o 
  -4   2   5       73.08       72.14      4.53 o 
  -3   2   5       57.60       43.07      5.15 o 
  -2   2   5       34.04       31.77      5.34 o 
  -1   2   5        1.60       -6.45      4.30 o 
   0   2   5      283.72      283.58     11.69 o 
   1   2   5       23.26        5.56     10.45 o 
   2   2   5      218.86      219.28     16.91 o 
   3   2   5        4.02       -5.17     11.35 o 
   4   2   5      109.57      113.44     17.01 o 
   5   2   5        0.03       -3.82     10.58 o 
 -10   3   5      112.00      128.40     16.75 o 
  -9   3   5        0.78       -2.82      7.20 o 
  -8   3   5      116.36      115.44     10.19 o 
  -7   3   5      120.83      133.38      8.20 o 
  -6   3   5      207.19      214.78      8.25 o 
  -5   3   5      135.91      145.96      6.92 o 
  -4   3   5      461.77      477.94     12.21 o 
  -3   3   5      101.03       92.89      5.94 o 
  -2   3   5      315.64      292.83     11.62 o 
  -1   3   5       78.42       89.57      7.76 o 
   0   3   5        9.55        9.48      5.80 o 
   1   3   5        0.84       -0.36      6.07 o 
   2   3   5       18.69       12.59      8.35 o 
   3   3   5       20.87        7.30      9.28 o 
   4   3   5        1.47      -18.38     12.25 o 
   5   3   5        0.74      -16.12     12.70 o 
 -10   4   5       55.99       68.19     22.27 o 
  -9   4   5       29.01       18.48      9.55 o 
  -8   4   5      104.13       95.62     19.01 o 
  -7   4   5      311.30      326.78     11.55 o 
  -6   4   5       52.73       52.77      5.89 o 
  -5   4   5      204.43      207.52      7.16 o 
  -4   4   5      959.79      955.12     21.03 o 
  -3   4   5       37.10       29.96      3.93 o 
  -2   4   5      934.00      929.20     21.38 o 
  -1   4   5      449.21      458.64     17.38 o 
   0   4   5        0.70       -1.14      5.60 o 
   1   4   5      905.97      902.19     29.30 o 
   2   4   5       17.41       20.83     12.45 o 
   3   4   5       24.62        3.00      9.21 o 
   4   4   5      195.90      197.42     88.69 o 
   5   4   5        7.79      -10.26     19.70 o 
 -10   5   5      158.56      161.20     14.83 o 
  -9   5   5        8.65       -1.16      8.63 o 
  -8   5   5      101.83       76.19      9.73 o 
  -7   5   5      164.51      162.65     13.09 o 
  -6   5   5        3.54       -2.46      4.17 o 
  -5   5   5       14.19        5.71      3.72 o 
  -4   5   5      113.36      116.42      5.97 o 
  -3   5   5        5.87        0.92      3.96 o 
  -2   5   5       38.26       40.17      4.42 o 
  -1   5   5       28.09       32.55      4.56 o 
   0   5   5        0.72       -5.00      5.97 o 
   1   5   5      134.92      171.74     11.76 o 
   2   5   5       12.84       12.38      6.99 o 
   3   5   5        0.32       -1.00     10.96 o 
   4   5   5       96.09       90.42     13.83 o 
   5   5   5        1.30      -19.99     13.33 o 
  -9   6   5        2.28       -3.73      7.91 o 
  -8   6   5      164.21      185.25     12.21 o 
  -7   6   5      127.74      126.47     10.42 o 
  -6   6   5       62.23       54.29      6.92 o 
  -5   6   5      311.82      316.13      9.29 o 
  -4   6   5      855.85      815.77     16.45 o 
  -3   6   5       44.76       47.10      4.79 o 
  -2   6   5      344.15      328.62     11.09 o 
  -1   6   5     1237.74     1181.17     28.84 o 
   0   6   5      251.14      248.83     12.60 o 
   1   6   5      516.66      500.25     19.27 o 
   2   6   5     1252.45     1246.43     46.83 o 
   3   6   5      123.24      123.24     13.50 o 
   4   6   5      395.24      467.02     36.31 o 
   5   6   5      574.62      587.61     34.92 o 
  -9   7   5       44.73       45.51     10.04 o 
  -8   7   5      298.08      309.32     14.66 o 
  -7   7   5       13.88       14.63      6.65 o 
  -6   7   5       61.14       54.34      6.65 o 
  -5   7   5      576.42      566.79     13.68 o 
  -4   7   5       80.79       82.67      5.28 o 
  -3   7   5     1486.41     1501.22     33.05 o 
  -2   7   5      370.88      357.14     12.04 o 
  -1   7   5       58.05       56.27      5.69 o 
   0   7   5     1376.59     1373.01     41.62 o 
   1   7   5       38.56       32.22      7.72 o 
   2   7   5        0.35       -7.17      7.72 o 
   3   7   5      133.06      136.54     14.14 o 
   4   7   5       44.89       54.78     16.07 o 
  -9   8   5      125.26      153.43     12.98 o 
  -8   8   5      186.77      211.38     13.54 o 
  -7   8   5        7.88        9.02      6.79 o 
  -6   8   5      299.76      289.61     11.82 o 
  -5   8   5      315.19      305.28     12.00 o 
  -4   8   5        1.83       -6.97      4.64 o 
  -3   8   5      156.82      165.08      8.91 o 
  -2   8   5      304.82      295.60     10.30 o 
  -1   8   5       21.33       11.90      4.87 o 
   0   8   5      116.14      120.15      9.08 o 
   1   8   5       80.43       81.18     12.58 o 
   2   8   5       18.33       10.56      9.04 o 
   3   8   5        3.83       -5.38     11.47 o 
   4   8   5        0.17      -19.54     13.03 o 
  -9   9   5       39.53       40.04     10.42 o 
  -8   9   5       10.33       16.79      8.60 o 
  -7   9   5       35.83       33.83      7.81 o 
  -6   9   5       73.81       60.74      8.37 o 
  -5   9   5       22.99       14.20      5.38 o 
  -4   9   5      281.37      259.93     10.25 o 
  -3   9   5       11.06        8.32      4.95 o 
  -2   9   5       11.73        3.87      4.71 o 
  -1   9   5      255.84      250.24     11.63 o 
   0   9   5        0.62        0.70      4.69 o 
   1   9   5        0.07       -1.38      7.94 o 
   2   9   5       28.67       22.67      9.79 o 
   3   9   5       11.14       10.40     13.56 o 
   4   9   5       14.05       39.87     16.16 o 
  -8  10   5      136.01      138.87     12.59 o 
  -7  10   5        7.14        4.87      7.36 o 
  -6  10   5      425.28      427.04     15.52 o 
  -5  10   5      153.34      154.23     11.49 o 
  -4  10   5        0.62       -8.32      5.55 o 
  -3  10   5      215.79      209.45      9.93 o 
  -2  10   5       51.80       50.94      5.78 o 
  -1  10   5       12.64        0.93      4.69 o 
   0  10   5       10.20        4.89      6.27 o 
   1  10   5        2.13       -5.64      8.44 o 
   2  10   5       45.54       18.12     21.55 o 
   3  10   5       61.68       60.83     23.22 o 
  -8  11   5       32.51       23.78      9.82 o 
  -7  11   5        5.86       -4.06      7.24 o 
  -6  11   5      299.58      285.02     13.36 o 
  -5  11   5       55.48       46.46      8.46 o 
  -4  11   5      118.27      127.36     10.67 o 
  -3  11   5      782.26      752.44     21.81 o 
  -2  11   5      361.87      338.87     12.05 o 
  -1  11   5        0.01       -2.21      5.09 o 
   0  11   5     1055.05     1026.97     33.08 o 
   1  11   5      172.42      184.40     25.07 o 
   2  11   5       12.03       -1.06     12.66 o 
   3  11   5      528.32      533.05     33.87 o 
  -7  12   5      188.15      177.67     12.47 o 
  -6  12   5      298.92      268.05     14.91 o 
  -5  12   5     1114.60     1060.27     31.72 o 
  -4  12   5       86.89       77.15      9.14 o 
  -3  12   5      158.70      134.26     12.61 o 
  -2  12   5      397.21      361.16     12.93 o 
  -1  12   5      328.18      316.61     14.02 o 
   0  12   5      297.73      248.28     14.73 o 
   1  12   5      171.05      177.68     20.23 o 
   2  12   5     1199.75     1239.65     57.16 o 
  -6  13   5        8.00        4.09      8.92 o 
  -5  13   5        2.55       -0.48      8.28 o 
  -4  13   5      152.56      144.09     11.92 o 
  -3  13   5       40.02       22.40      8.09 o 
  -2  13   5        0.03       -5.13      7.07 o 
  -1  13   5      140.62      100.77     16.11 o 
   0  13   5       44.19       30.31      9.87 o 
   1  13   5        2.84      -13.48     13.16 o 
  -5  14   5        3.51       -4.91      8.84 o 
  -4  14   5      127.46      108.40     11.89 o 
  -3  14   5        4.04       -2.80      8.05 o 
  -2  14   5       19.54       11.45      9.33 o 
  -1  14   5      152.26       90.94     14.54 o 
   0  14   5        0.21        3.27     10.79 o 
 -10   0   6       39.66       13.36     22.12 o 
  -9   0   6      351.08      361.87     26.01 o 
  -8   0   6       69.76       82.29     12.28 o 
  -7   0   6       93.45      104.70     10.04 o 
  -6   0   6     1635.00     1685.87     58.10 o 
  -5   0   6      993.42      984.35     36.57 o 
  -4   0   6      208.12      224.27     14.76 o 
  -3   0   6      133.70      123.83     12.15 o 
  -2   0   6      404.32      397.63     19.34 o 
  -1   0   6        2.97        0.93      8.07 o 
   0   0   6        4.97       -0.24      8.12 o 
   1   0   6       92.50       47.57     46.12 o 
   3   0   6      142.46       79.12     52.08 o 
   4   0   6        0.20       -6.12     14.25 o 
 -10   1   6        0.37      -12.45     14.29 o 
  -9   1   6      316.32      325.34     18.30 o 
  -8   1   6        2.11       -5.73      5.22 o 
  -7   1   6       52.33       47.22      6.39 o 
  -6   1   6     1518.22     1588.50     35.72 o 
  -5   1   6      261.87      269.19     11.36 o 
  -4   1   6      532.27      548.30     16.57 o 
  -3   1   6      519.66      526.65     16.17 o 
  -2   1   6      464.23      472.81     15.18 o 
  -1   1   6      303.43      304.11     13.29 o 
   0   1   6      144.99      159.51     10.65 o 
   1   1   6      122.73       66.63     29.74 o 
   2   1   6      258.34      251.99     20.97 o 
   3   1   6       76.68       40.88     19.19 o 
   4   1   6       74.08       28.97     18.65 o 
 -10   2   6       46.31       34.87     13.27 o 
  -9   2   6       48.91       39.71     11.37 o 
  -8   2   6       81.88       98.45      7.68 o 
  -7   2   6        6.92        8.73      5.04 o 
  -6   2   6      122.84      127.43      7.62 o 
  -5   2   6      456.95      464.43     15.07 o 
  -4   2   6        7.60       -6.32      4.85 o 
  -3   2   6      182.45      195.45     10.05 o 
  -2   2   6      493.95      480.87     15.44 o 
  -1   2   6       13.36        5.62      5.86 o 
   0   2   6       57.23       51.80     10.72 o 
   1   2   6      622.09      621.36     25.77 o 
   2   2   6      235.65      234.88     21.20 o 
   3   2   6      253.82      197.87     20.74 o 
 -10   3   6       56.05       68.71     16.77 o 
  -9   3   6        3.49       -2.18      7.55 o 
  -8   3   6       28.59       21.64      6.58 o 
  -7   3   6      148.92      165.88      9.19 o 
  -6   3   6        2.79       -2.08      4.52 o 
  -5   3   6        0.42       -7.06      4.71 o 
  -4   3   6      289.23      290.15     11.35 o 
  -3   3   6      140.88      145.17      9.09 o 
  -2   3   6        0.64       -4.73      5.37 o 
  -1   3   6      563.10      573.74     19.14 o 
   0   3   6      329.07      316.01     15.10 o 
   1   3   6      168.08      190.88     13.79 o 
   2   3   6      172.83      172.17     15.83 o 
   3   3   6      159.24      142.65     22.08 o 
   4   3   6       66.06       58.69     17.76 o 
 -10   4   6        4.86       14.29     12.41 o 
  -9   4   6      107.99      108.96     11.37 o 
  -8   4   6      620.27      680.17     22.86 o 
  -7   4   6        1.41       -3.54      5.34 o 
  -6   4   6      242.92      265.78     10.25 o 
  -5   4   6      682.03      726.85     20.71 o 
  -4   4   6      229.66      230.65     10.37 o 
  -3   4   6      840.38      830.45     26.18 o 
  -2   4   6     1337.79     1317.26     36.30 o 
  -1   4   6       52.57       41.16      8.24 o 
   0   4   6     1256.06     1265.97     39.71 o 
   1   4   6      506.90      494.36     20.04 o 
   2   4   6        3.00        0.04      9.07 o 
   3   4   6      320.54      325.97     24.84 o 
   4   4   6      268.49      268.35     29.18 o 
  -9   5   6      195.61      227.50     15.75 o 
  -8   5   6      347.42      331.92     16.64 o 
  -7   5   6      111.56      116.33     10.09 o 
  -6   5   6      160.06      190.91      9.69 o 
  -5   5   6        8.10        5.44      4.54 o 
  -4   5   6      226.55      217.67      9.64 o 
  -3   5   6      526.04      541.13     18.47 o 
  -2   5   6       15.39        8.23      6.39 o 
  -1   5   6      109.72      124.89     11.02 o 
   0   5   6     1186.51     1181.88     37.56 o 
   1   5   6      310.33      309.18     19.25 o 
   2   5   6       33.88       20.20     10.61 o 
   3   5   6        9.49       10.61     13.72 o 
  -9   6   6       32.64       13.74      9.65 o 
  -8   6   6      279.67      269.39     15.74 o 
  -7   6   6        6.04        2.87      6.93 o 
  -6   6   6        0.14       -7.51      5.01 o 
  -5   6   6        0.53        1.35      4.66 o 
  -4   6   6      162.47      176.51     10.26 o 
  -3   6   6        0.32       -0.92      5.29 o 
  -2   6   6       38.55       40.34      8.07 o 
  -1   6   6      167.32      168.76     12.38 o 
   0   6   6      112.98      106.22     11.00 o 
   1   6   6       82.32       85.02     10.72 o 
   2   6   6        1.31      -10.19     11.22 o 
   3   6   6      120.14      124.24     16.65 o 
  -9   7   6        4.44        3.19      9.36 o 
  -8   7   6      130.45      130.89     13.87 o 
  -7   7   6      193.41      179.77     12.74 o 
  -6   7   6        6.21        8.87      6.95 o 
  -5   7   6      146.03      163.68      8.56 o 
  -4   7   6       76.28       97.94      9.36 o 
  -3   7   6      324.91      350.67     16.21 o 
  -2   7   6      113.61      136.36     12.36 o 
  -1   7   6      213.06      213.11     12.88 o 
   0   7   6      564.25      556.83     21.65 o 
   1   7   6      222.95      237.03     15.25 o 
   2   7   6      113.91      122.47     17.96 o 
   3   7   6      234.66      267.03     25.02 o 
  -8   8   6       33.42       10.57      9.13 o 
  -7   8   6       74.62       55.72      9.80 o 
  -6   8   6       88.51       88.82      8.85 o 
  -5   8   6      151.04      153.59     11.14 o 
  -4   8   6        0.28        4.05      6.64 o 
  -3   8   6      111.23      116.77     11.34 o 
  -2   8   6      177.67      184.18     13.21 o 
  -1   8   6      140.45      161.82     12.55 o 
   0   8   6        0.17       -2.48      7.44 o 
   1   8   6      155.15      138.78     17.85 o 
   2   8   6       35.09       29.80     11.92 o 
  -8   9   6       15.77       18.49      9.98 o 
  -7   9   6      514.60      524.11     22.12 o 
  -6   9   6      486.76      466.40     16.71 o 
  -5   9   6      321.33      307.30     12.92 o 
  -4   9   6      811.36      829.38     23.44 o 
  -3   9   6      275.76      257.44     13.00 o 
  -2   9   6       90.55       78.10      9.18 o 
  -1   9   6      673.66      675.58     25.00 o 
   0   9   6      698.95      691.75     25.19 o 
   1   9   6       21.85       11.37     10.33 o 
   2   9   6     1125.44     1104.09     51.93 o 
  -7  10   6       88.50       75.15     10.14 o 
  -6  10   6       93.47       63.18      9.28 o 
  -5  10   6      794.59      753.67     22.56 o 
  -4  10   6       23.99       14.20      7.80 o 
  -3  10   6       28.16       13.96      7.57 o 
  -2  10   6      399.06      394.13     15.89 o 
  -1  10   6       35.90       29.40      8.07 o 
   0  10   6       27.31       18.59     10.30 o 
   1  10   6        2.76       -6.53      9.85 o 
   2  10   6       42.19       39.31     15.65 o 
  -7  11   6      271.12      266.40     16.69 o 
  -6  11   6      233.31      181.58     14.86 o 
  -5  11   6      100.54       91.92     10.27 o 
  -4  11   6       18.52       10.90      8.11 o 
  -3  11   6       23.53       16.34      7.98 o 
  -2  11   6       19.99       14.03      8.32 o 
  -1  11   6       25.09       14.03      9.68 o 
   0  11   6       10.58       -0.22     10.35 o 
   1  11   6       34.37       33.09     15.28 o 
  -6  12   6        3.66        1.03      8.46 o 
  -5  12   6      285.80      263.27     14.74 o 
  -4  12   6       42.71       23.68      9.16 o 
  -3  12   6      116.21      124.04     15.93 o 
  -2  12   6       89.25       60.01     15.87 o 
  -1  12   6       41.07       30.53     11.20 o 
   0  12   6       45.02       22.38     11.54 o 
  -5  13   6        8.53       -0.87      8.50 o 
  -4  13   6       61.88       43.10     10.71 o 
  -3  13   6       12.78       -4.40     10.26 o 
  -2  13   6        8.12       -5.93     16.37 o 
  -1  13   6       81.48       79.27     16.13 o 
  -9   1   7      137.76      172.52     16.45 o 
  -8   1   7      428.04      512.86     19.85 o 
  -7   1   7        5.16        2.87      6.47 o 
  -6   1   7      251.53      299.59     12.56 o 
  -5   1   7      339.86      374.41     13.86 o 
  -4   1   7      178.58      203.51     10.94 o 
  -3   1   7      254.13      267.66     12.88 o 
  -2   1   7      448.35      466.31     15.92 o 
  -1   1   7      241.84      245.80     11.88 o 
   0   1   7      115.46      103.87     15.54 o 
   1   1   7      478.29      425.36     23.05 o 
   2   1   7       87.20       43.17     12.52 o 
  -9   2   7       96.93       97.84     20.98 o 
  -8   2   7       50.10       47.11      8.90 o 
  -7   2   7      330.09      331.15     15.20 o 
  -6   2   7        4.30       -0.85      6.00 o 
  -5   2   7        7.91        3.90      6.25 o 
  -4   2   7      144.86      161.27     10.29 o 
  -3   2   7        8.10        1.28      5.93 o 
  -2   2   7        4.06       -4.99      5.97 o 
  -1   2   7      107.06       99.24     13.83 o 
   0   2   7       51.68       38.75      8.97 o 
   1   2   7      118.78       83.73     18.38 o 
   2   2   7      147.81      165.36     18.53 o 
  -9   3   7        2.44       -4.65      9.80 o 
  -8   3   7       17.52        8.02      7.77 o 
  -7   3   7        0.53       -9.98      6.66 o 
  -6   3   7       17.50        3.27      6.10 o 
  -5   3   7        2.68       -4.23      5.87 o 
  -4   3   7        1.80        0.83      5.90 o 
  -3   3   7        9.90        6.36      6.19 o 
  -2   3   7        2.30       -9.07      6.05 o 
  -1   3   7      104.41       88.93     13.44 o 
   0   3   7       14.44       17.18      8.33 o 
   1   3   7        9.88       -2.24      9.37 o 
   2   3   7       50.02       47.08     13.57 o 
  -9   4   7       70.84       75.04     13.99 o 
  -8   4   7       25.69       20.89      9.83 o 
  -7   4   7      121.72      135.00     10.65 o 
  -6   4   7      292.75      322.51     13.54 o 
  -5   4   7       25.77       20.31      6.30 o 
  -4   4   7      512.38      560.64     17.88 o 
  -3   4   7      138.99      148.50     10.23 o 
  -2   4   7        8.57        3.66      6.49 o 
  -1   4   7      572.54      594.78     23.32 o 
   0   4   7        0.78       -6.61      8.02 o 
   1   4   7        3.98       -0.58      8.73 o 
   2   4   7      158.00      168.07     17.93 o 
  -9   5   7       39.17       27.28     11.39 o 
  -8   5   7        7.74        2.24      9.15 o 
  -7   5   7        1.06       -0.76      7.83 o 
  -6   5   7       12.72        3.18      7.10 o 
  -5   5   7        1.82       -1.63      5.89 o 
  -4   5   7       15.00       15.30      6.43 o 
  -3   5   7        0.06        0.37      6.32 o 
  -2   5   7        0.01      -10.09      6.73 o 
  -1   5   7       68.67       68.45     12.35 o 
   0   5   7        3.88       -5.24      8.71 o 
   1   5   7        0.02       -6.83      8.98 o 
   2   5   7       90.67       61.10     16.81 o 
  -8   6   7        0.20       -5.64      9.67 o 
  -7   6   7      306.14      349.44     17.83 o 
  -6   6   7      398.43      414.52     15.61 o 
  -5   6   7       28.71       28.18      7.61 o 
  -4   6   7      341.10      360.93     14.08 o 
  -3   6   7      446.22      474.07     20.27 o 
  -2   6   7        0.47        2.78      7.43 o 
  -1   6   7      334.38      336.29     17.03 o 
   0   6   7      527.89      527.66     22.15 o 
   1   6   7        2.92       -5.76      9.18 o 
  -8   7   7       66.58       87.99     13.22 o 
  -7   7   7      124.52      138.89     13.94 o 
  -6   7   7        5.86        3.08      8.96 o 
  -5   7   7      790.97      814.04     24.01 o 
  -4   7   7       42.03       47.17      9.05 o 
  -3   7   7      188.75      209.96     17.18 o 
  -2   7   7      818.78      815.68     29.35 o 
  -1   7   7      152.80      176.50     14.15 o 
   0   7   7       46.26       35.88     10.47 o 
   1   7   7       86.50       75.26     16.65 o 
  -8   8   7       37.37       28.34     11.86 o 
  -7   8   7       13.16        5.32      9.76 o 
  -6   8   7        5.46        0.96      8.95 o 
  -5   8   7        0.29       -8.58      7.78 o 
  -4   8   7       21.70       16.94      8.59 o 
  -3   8   7       53.51       35.79     10.44 o 
  -2   8   7        2.38       -0.26      7.51 o 
  -1   8   7       12.20        2.94      8.84 o 
   0   8   7       37.48       40.76     10.58 o 
   1   8   7       22.75        5.55     13.70 o 
  -7   9   7        2.44       -3.42     10.09 o 
  -6   9   7      139.71      136.88     14.87 o 
  -5   9   7        1.08       -1.41      9.02 o 
  -4   9   7        0.84       -2.54      8.05 o 
  -3   9   7      125.44      106.08     14.25 o 
  -2   9   7        0.11       -5.62      8.58 o 
  -1   9   7        0.18       -0.26      9.26 o 
   0   9   7       18.25        1.39     12.86 o 
  -6  10   7        5.42        5.23     10.29 o 
  -5  10   7       18.35       17.74     10.46 o 
  -4  10   7        0.41      -12.42      8.28 o 
  -3  10   7        3.29       -4.85      8.37 o 
  -2  10   7       17.78       14.87      9.89 o 
  -1  10   7        6.49       -1.20     10.47 o 
  -5  11   7      521.53      500.61     23.36 o 
  -4  11   7       59.51       50.61     12.19 o 
  -3  11   7       63.82       48.89     12.09 o 
  -2  11   7      663.23      655.86     28.94 o 
  -8   0   8      153.45      133.69     22.64 o 
  -7   0   8      255.61      247.13     22.85 o 
  -6   0   8        9.74        9.24     11.04 o 
  -5   0   8        3.48      -14.26      9.51 o 
  -4   0   8       31.86       -3.78     10.31 o 
  -3   0   8      155.84      155.70     16.40 o 
  -2   0   8       32.56       35.79     11.62 o 
  -1   0   8      164.21      191.42     17.87 o 
   0   0   8        4.60      -16.06     15.04 o 
  -8   1   8      457.51      503.85     20.79 o 
  -7   1   8      335.81      375.97     15.56 o 
  -6   1   8      211.87      254.08     13.54 o 
  -5   1   8       59.06       54.63      8.73 o 
  -4   1   8      400.63      438.73     16.91 o 
  -3   1   8      100.86      101.57     10.03 o 
  -2   1   8        5.22       -1.97      7.26 o 
  -1   1   8      130.31      138.55     11.57 o 
   0   1   8      185.85      178.78     24.81 o 
  -8   2   8      122.38      157.31     14.22 o 
  -7   2   8      128.34      159.23     13.54 o 
  -6   2   8       20.84        9.38      7.81 o 
  -5   2   8       95.55      104.29      9.93 o 
  -4   2   8      130.71      146.53     11.18 o 
  -3   2   8        0.36       -8.63      7.07 o 
  -2   2   8       16.83       14.03      8.09 o 
  -1   2   8      302.82      307.32     15.87 o 
   0   2   8       72.03       58.36     11.17 o 
  -8   3   8        1.92       -4.11      8.71 o 
  -7   3   8        1.07       -1.54      8.15 o 
  -6   3   8      158.61      212.21     13.12 o 
  -5   3   8       15.85       12.08      7.77 o 
  -4   3   8       15.61        7.38      7.40 o 
  -3   3   8      260.58      279.71     13.71 o 
  -2   3   8       32.32       21.68      8.36 o 
  -1   3   8      143.58      136.83     15.72 o 
   0   3   8       29.46       23.61     10.29 o 
  -8   4   8      133.90      181.34     33.05 o 
  -7   4   8      172.57      245.19     18.41 o 
  -6   4   8       19.15       13.17      9.11 o 
  -5   4   8      544.48      622.26     20.28 o 
  -4   4   8      401.43      424.74     18.58 o 
  -3   4   8        6.50        1.23      7.51 o 
  -2   4   8      918.44      917.44     30.09 o 
  -1   4   8       52.12       37.43     10.40 o 
   0   4   8       31.31       20.45     10.49 o 
  -7   5   8       24.23       14.93      8.92 o 
  -6   5   8       31.87       26.91      9.17 o 
  -5   5   8       53.71       42.97      8.99 o 
  -4   5   8       45.00       54.82      9.20 o 
  -3   5   8       19.44       11.22      8.67 o 
  -2   5   8      175.69      186.20     15.60 o 
  -1   5   8      436.26      419.07     20.33 o 
   0   5   8        4.46        3.86      9.58 o 
  -7   6   8        4.93      -12.34     10.06 o 
  -6   6   8       31.04       27.57      9.09 o 
  -5   6   8       33.91       44.93     10.33 o 
  -4   6   8        4.52        0.00      8.25 o 
  -3   6   8       14.92        7.67      8.78 o 
  -2   6   8      221.74      236.97     21.64 o 
  -1   6   8        0.42       -3.06      9.08 o 
  -6   7   8       51.73       53.73     11.18 o 
  -5   7   8      152.44      175.43     15.78 o 
  -4   7   8       33.05       46.72     10.39 o 
  -3   7   8      175.10      186.65     26.49 o 
  -2   7   8      207.48      217.44     17.53 o 
  -1   7   8      117.15      125.48     14.34 o 
  -6   8   8       45.65       34.78     12.32 o 
  -5   8   8       51.01       47.39     13.67 o 
  -4   8   8       29.71       36.41     11.50 o 
  -3   8   8      162.47      170.94     15.77 o 
  -2   8   8        0.05       -2.64      9.21 o 
  -6   1   9        9.68        4.03      8.67 o 
  -5   1   9      106.09      121.25     11.58 o 
  -4   1   9      113.37      113.31     11.21 o 
  -3   1   9       25.57       21.58      9.15 o 
  -6   2   9       59.21       73.67     10.73 o 
  -5   2   9       66.66       62.24     10.06 o 
  -4   2   9       17.91       12.77      8.69 o 
  -3   2   9       33.25       35.60      9.42 o 
  -5   3   9       21.14       28.57      9.21 o 
  -4   3   9        0.69       -7.82      8.12 o 
                                                 
